# Supplementary material for: Distributed flux balance analysis simulations of serial biomass fermentation by two organisms
Source: PLoS One. 2020 Jan 16;15(1):e0227363. doi: 10.1371/journal.pone.0227363 (PMC6964848; doi:10.1371/journal.pone.0227363)
Supplement: S3 Fig — (ZIP) [file pone.0227363.s003.zip]

Archive with 12 entries (8 files):
- Suppl_Figure_3.GOrilla results.htm
- Suppl_Figure_3.GOrilla results_files/
- Suppl_Figure_3.GOrilla results_files/GOResultsCOMPONENT.html
- Suppl_Figure_3.GOrilla results_files/GOResultsCOMPONENT_data/
- Suppl_Figure_3.GOrilla results_files/GOResultsCOMPONENT_data/GOCOMPONENT.png
- Suppl_Figure_3.GOrilla results_files/GOResultsFUNCTION.html
- Suppl_Figure_3.GOrilla results_files/GOResultsFUNCTION_files/
- Suppl_Figure_3.GOrilla results_files/GOResultsFUNCTION_files/GOFUNCTION.png
- Suppl_Figure_3.GOrilla results_files/GOResultsPROCESS.html
- Suppl_Figure_3.GOrilla results_files/GOResultsPROCESS_files/
- Suppl_Figure_3.GOrilla results_files/GOResultsPROCESS_files/GOPROCESS.png
- Suppl_Figure_3.GOrilla results_files/top.htm
