# Supplementary material for: Distributed flux balance analysis simulations of serial biomass fermentation by two organisms
Source: PLoS One. 2020 Jan 16;15(1):e0227363. doi: 10.1371/journal.pone.0227363 (PMC6964848; doi:10.1371/journal.pone.0227363)
Supplement: S3 Table — (TXT) [file pone.0227363.s006.txt]

Supplementary Table 3 [250Mb]
http://wassist.cs.technion.ac.il/~edwardv/STORAGE/biolego2_data/Suppl_Table_3.knockout%20runs%20and%20analysis.zip


------------    DESCRIPTION   ------------------------------
Supplementary Table 3 - Results for analysis of two-step fermentation (S. cerevisiae followed by E. coli) of Ulva sp. into Ethanol with knock-outs in each organism
We analyzed the anaerobic two-step fermentation process of Ulva sp. into Ethanol,in which the first organism is S. cerevisiae and the second one is E. coli.
We investigated the impact, on the estimated ethanol production yield, of knocking out single organism reactions either in one or in both organisms.
The S. cerevisiae model is composed of 2,280 metabolic reactions and the E. coli model is composed of 2,914 metabolic reactions.
In total, this leads to 6,649,115 possible single knock-out per organism scenarios.

Includes:
- Simulation results for all 6,649,115 knock-out scenarios)
- Numbers for histograms (Supplementary Figure 2) summarizing the received results
- List of reaction pairs most potentially promising for ethanol production
- Per-organism (S. cerevisiae and E. coli) reactions identified as most potentially promising for increasing ethanol production
- List of S. cerevisiae genes used as input for GOrilla analysis to construct Supplementary Figure 3
- Perl scripts for parsing simulation results
